# Supplementary material for: Design and evaluation of a ball spline wasp-inspired needle
Source: Front Bioeng Biotechnol. 2024 Nov 28;12:1468605. doi: 10.3389/fbioe.2024.1468605 (PMC11634578; doi:10.3389/fbioe.2024.1468605)
Supplement: Supplementary file 1 [file DataSheet1.xlsx]

## Sheet: Velocity tests
Velocity tests
Date:		2023-11-03		Theoretical distance travelled (mm):				72
Room temperature:		20.5°C
Humidity:		48.7%RH
Trial	Central ball spline [Fixed / Mobile]	Angular velocity (rad/s)	mass (g)	mass mean (g)	std mass (g)	Total measured traveled distance (mm)	Slip ratio	Slip ratio mean	slip ratio std	Measred traveled distance mean (mm)	Measured traveled distance std (mm)	Slip ratio mean per ball spline condition
BF-V1-15%-1	Fixed	1π	99	99.8	0.748331	29	0.597222	0.541667	0.0519675	33	3.74166	0.612654
BF-V1-15%-2	Fixed	1π	100.8			38	0.472222
BF-V1-15%-3	Fixed	1π	99.6			32	0.555556
BF-V2-15%-1	Fixed	2π	100.1	100.033	0.249444	21	0.708333	0.638889	0.0631397	26	4.54606
BF-V2-15%-2	Fixed	2π	99.7			32	0.555556
BF-V2-15%-3	Fixed	2π	100.3			25	0.652778
BF-V3-15%-1	Fixed	3π	99.1	99.7	0.778888	26	0.638889	0.657407	0.0173225	24.6667	1.24722
BF-V3-15%-2	Fixed	3π	100.8			25	0.652778
BF-V3-15%-3	Fixed	3π	99.2			23	0.680556
BM-V1-15%-1	Mobile	1π	100.2	99.6333	0.449691	42	0.416667	0.351852	0.0472131	46.6667	3.39935	0.316358
BM-V1-15%-2	Mobile	1π	99.1			50	0.305556
BM-V1-15%-3	Mobile	1π	99.6			48	0.333333
BM-V2-15%-1	Mobile	2π	99	99.5	0.571548	48	0.333333	0.305556	0.0600069	50	4.32049
BM-V2-15%-2	Mobile	2π	99.2			46	0.361111
BM-V2-15%-3	Mobile	2π	100.3			56	0.222222
BM-V3-15%-1	Mobile	3π	100.3	99.5667	0.524934	52	0.277778	0.291667	0.0519675	51	3.74166
BM-V3-15%-2	Mobile	3π	99.3			46	0.361111
BM-V3-15%-3	Mobile	3π	99.1			55	0.236111
Set up
The central ball spline is fixed with 4 mm cable clips. So it can only rotate in place. Gelatin was made the day before by mixing 300 g gelatin with 1700 mL tap water (Rotterdam, Zuid-Holland). Gelatin is cut into pieces of 40x100 mm. Gelatin is weighted.
Procedure
1. needle is inserted 40 mm, with the hand as close by the gelatine as possible to get a straight line
2. needle and cart are aligned
3. metronome start
4. Rotate crank 15 cycles

## Sheet: Gelatin concentration tests
Gelatin concentration tests
Date:		2023-11-01		Theoretical distance travelled (mm):				72
Room temperature:		21°C
Humidity:		53.4%RH
Trial		Gelatin concetration (wt%)	mass (g)	mass mean (g)	std mass (g)	Total measured traveled distance (mm)	Slip ratio	Slip ratio mean	slip ratio std	Measred traveled distance mean (mm)	Measured traveled distance std (mm)
BM-V1-5%-1		5	94			59	0.180556	0.180556	0.0113402	59	0.816497
BM-V1-5%-2		5	94			58	0.194444
BM-V1-5%-3		5	94			60	0.166667
BM-V1-10%-1		10	72.2			58	0.194444	0.189815	0.00654729	58.3333	0.471405
BM-V1-10%-2		10	72.2			59	0.180556
BM-V1-10%-3		10	72.2			58	0.194444
BM-V1-15%-1		15	100.2			42	0.416667	0.351852	0.0472131	46.6667	3.39935
BM-V1-15%-2		15	99.1			50	0.305556
BM-V1-15%-3		15	99.6			48	0.333333

## Sheet: Needle insertion force tests
Needle insertion force tests
Date:		2023-10-27
Room temperature:		22.1 °C
Humidity:		51.3 %RH
Trial	Gelatine (wt%)	Insertion force (N)	Force mean (N)	Force std (N)
A-5%-1	5	0.25	0.15	0.0816497
A-5%-2	5	0.15
A-5%-3	5	0.05
A-10%-1	10	0.75	0.8	0.147196
A-10%-2	10	0.65
A-10%-3	10	1
A-15%-1	15	-
A-15%-2	15	-
A-15%-3	15	-
Set up
Lasercutting box fixed to Thorlabs breadboard with 4 bolts. Spirit level. Aluminum festo beam (length 282 mm, height/width 30mm) to support the needle and prevent buckling of the unsupported length. PMMA plate of 2mm under the tissue box to get to the same height. Push and pull force gauge tie wraps to 2 cross shaped plates that can slide into the festo beam (festo mini slide) (length 180 mm, hei…
Procedure
1. Needle is inserted 20 mm.
2. Peak force button pushed to set at zero
3. Calibrate force gauge
4. Force gauge is pushed. Then pushed for another 80mm by pushing the gauge meter forward by hand over the slider.
5. Peak force is read from display and noted
3 times, each time a new trail in the gelatin
Observations/Notes
Insertion in 15 wt% was not possible because of too much bending of the needle

## Sheet: Actuation system force tests
Actuation system force tests
Date:		2023-11-02
Room temperature:		21.0 °C
Humidity:		44.5 %RH
Trial	Force (N)	Force mean (N)	Force std (N)
1	0.15	0.175	0.120416
2	0.1
3	0.05
4	0.4
5	0.175
Set up
The gauge meter is heightend with PMMA plates 2 of 6mm and 2 of 2mm a total of 16 mm. The plates and gauge are taped together. Two bolts are screwed behind the PMMA tower to prevent the gauge meter from sliding.
Procedure
1. Prototype is moved forward so 1 needle segment touches the force gauge.
2. The crank is turned counter clockwise
3. The max force is measured

## Sheet: Theoretical critical load
Theoretical critical load computation
Design parameter		unit
E_steel	200000	N mm^-2
r_needlesegment	0.15	mm
I	0.000397608	mm^4
K	2
L_substrate	4	mm
mu	0.008	N mm^-2
L_air	20	mm
F_cr ext	0.503498	N
